# Supplementary material for: Association between Blood Pressure and Post-Stroke Cognitive Impairment: A Meta-Analysis
Source: Rev Cardiovasc Med. 2024 May 16;25(5):174. doi: 10.31083/j.rcm2505174 (PMC11267189; doi:10.31083/j.rcm2505174)
Supplement: Supplementary file 1 [file 2153-8174-25-5-174-s1.zip]

Archive with 3 entries (2 files):
- 2153-8174-25-5-174-s1/
- 2153-8174-25-5-174-s1/PRISMA_2020_checklist.docx
- 2153-8174-25-5-174-s1/Supplementary Material.docx
